# Supplementary material for: DNA barcoding of flowering plants in Sumatra, Indonesia
Source: Ecol Evol. 2019 Jan 30;9(4):1858–68. doi: 10.1002/ece3.4875 (PMC6392390; doi:10.1002/ece3.4875)
Supplement: Supplementary file 1 [file ECE3-9-1858-s001.docx]

:eLln'EA=;#QOi)+TO9[Dc^NO!!&i!!!!Z4#Qe3tDf0Z.DKK5bH#R>9>qUA=C`oGT
![s]A!WW3#zzzzzzzzzzzzzzzzzzzzzzzzzzzzzzzzzzzzzzzzzzzzzzzzzzzzzz
zzzzzzzzzzzzzzzzzzzzzzzzzzzzzzzzzzzzzzzzzzzzzzzzzzzzzzzzzzzzzzzz
zzzzzzzzz!48!6C;V_:7JDN8K@.-[9"HFI`6"a7AK,=Z!K&^/7.imA]`,Y*3&.6T
0f7"l+OAhicNl7XdFt%*#naRh-0l@1Q@Y6+Bf@QqfAnN5A/Q`QPVCr[aYnZc1q^L>
9Juo*,IPFPbu4sFS>2U,'j152N[g<T<[9`G)%T&_M])$]?LNG<mh3-pVqQb4#;8o1
Kh9t`RXR1@&Ibu3\S8.O8gZkY>)G^j^3&X99"mqH8@e-(\INjS%?)B&W%5mjG.J3q
R]$s3@hI2%YggWn4t<_J>Zal>Velo_qPqsV>(,cRU6gC$GA^.&<ijYcc[V1s/aO/q
.5)4[>'E;@g).WK'/[GZnW4@iXoYbJmR10no^cf3^W\c*.a"<<WI`6&[+:cZM:MY`
hu;:K>FSQRe2`OQ+K^q(O0SG+UK6P7E.F>JkuZI`P4dN"6+rEqVut_#]4?[]!!!$!
rrW6t9*5;2!!WE/!!!!B!$77@\*j:s!)<Rq!"/c4!aftZCi_6^Eb0'.+JJu?.%gPA
zzzzzzzzzzzzzzzzzzzzzzzzzzzzzzzzzzzzzzzzzzzzzzzzzzzzzzzzzzzzzzzz
zzzzzzzzzzzzzzzzzzzzzzzzzzzzzzzzzzzzzzzzzzzzzzzzzzzzzzzzzzzzzzzz
XHLD7__;Kamt:RkdCiE2_&/qB04WA`(tf-">=hL%gXp8mrr"t3fE,@C@7SMhe!&.)
F.>^Bi07O:)O=A4MS0>Iq-LsCqn..RQ%clI0mM8giXD==p1F9G,=s?,K8WkIMU*1F
Onaa"c+k"S.Ra!lV[I2_.F6LR,dX8;EE1WbR!piaR5*7CC.MQU#HBpU^4mZ>c5D'<
Aj<Pe1G+]L_VVS(`)Q#c\2'%Y.J551CbRLgS<79^$6&EHdHZ%Q^Sf&-Ke*P($&L>4
HtHUr>5m]Bjr$BAmibi@?f>oBS6\GP!<<-"rrW6t9*5;2!!WE/!!!!B!40Ct*<cHD
!4Dt0!#ttE!I&I&A1q;1AScE@A8bt#D.RU,/pM5L/okN>F!.1[!@XT@!<<*"zzzz
zzzzzzzzzzzzzzzzzzzzzzzzzzzzzzzzzzzzzzzzzzzzzzzzzzzzzzzzzzz!3DC/
C;V_:K^XW/K@kN&4)I=kO`Mt&>[-q'A:+8Bojadl>/,JS8eQm`dt<Z:@V<E/eU$hh
'g&)[]eoks,R&q"Z?:(h!?];Si<>SrBkjWK5li3Vf];dNlShe+_N=6__6]54]RZ#U
=E3c0%^kqc*RKJ+`]>\#8D!Du<hHZd^.?^!GLHuAY;4e6(>sB/,HtVsn3>U7C&/0D
D7.u/kXGaM8/*uR+]Grf8\iG>65K(F#`GVe1b,!s*;*Qb(:2laFbq_eHm(IREtHN^
&/8aH!cXC=Ai@^!*0[)$L'h(`$-1_fK6W7[nV-*%T9Ge4-P1b"g[ZEd!!*'!!ru.j
!sB;<"ono/!!"/B,&91tQNmKj<'gQb&HDe2GAhM404]!2F_t]-F=qfTD!YE]DPKZ<
^9?%15ebrE:!EE@D,LDS]90O=P\dhBX2Zj%Bn2np3)91\q>u)Nr\K'Fa%dB`P&2.Y
@@4t4c$u=KS[Ui=Uks2QBb?QqA=spc!srT`M;i?#1AKtkjN&B5"[cFG&sD4;_(@8D
5Fd3"c.gbs,2k;r)3Y%E.n6R%4;f[eb=BHY&MA$[MW6N'.4N>s*JYm\P1_ArnSgp1
1fS$T(2l2Z+YF*=cUZYG.L$VmGgd'QU1a_K*)I`3$UblHfjH35K,?sgB^Z#%/V$)Q
<S<)S%Yc`oS?!YQ]bM)t[=`"s6eWcTfa^U07C(VjBtHoZ4/<m@8p;;Gj>_e3)5/Kg
:o*\kMWiSG56Ba_Z$7070tRT_frSUYS6`P\#cQ;[W>6M5?k$$IiC&T='QPs2dVMn1
+0Fcfl_BWWHINY9M>S[A\4R5tnfbsYk^m?a,0ndPT!h(?`^L>WrKn/JBi=\0j\!F0
Gpkh893#j0S$68a5>=bq+%K;k"r?//CPjGiCl__?P(FKf#&^9+43CPA-BK-2h#T4I
\=lRI(o9,V*h^/u;rGQ$N#JS'9fJc[b3)RlQ?SQEo*nn$1pjS`m'$18HiR4/Fa#((
GT&B)$^="N8Aij.4<kP7'As.D8-1`3KE_,u=@M482`QMf_N[Htr0]p150=I+B4,T$
dX9M$Jq9kS7*BhWmO>k]33WrsNF5m%?(;=6fl6V@AZr/[.Bdhu/'u?&at]K]A\rW&
TAQU\>b"a_\7E&Tn2e-MaiWI.>d/9WCedjA(^s3t%bD`?LKN\tMB%<mD,,)%kqsNP
\iE/`']2I(Z,B5$+=tY.E\"@h0/*`Y6BopnL+Oj?a@nYh0;J[L\V0VlBN_&Hbou1c
JT@=b^bi#3-&;!\.uX].5cB[uk.i6G1;X2,boW5`<dCE-nlf^Ec3/3Oi\P7S]Ta$9
S<,"Lh?B>\`^ngL3mKu0pjG5EY(gdJVTB'0Y%fdrG6QYNV?ORSTF-Ah'3(5TNBTq"
.:;Gmm<+-HP*,J[/9f^B:M!,Nn?>sh3uUWeFUh3_-k2gg\ljp&?*.?-#,7u*CENAX
PMZZdh,XU7ZH_dPZ)YPWi1lr(4O"5Gdd=pBZP"C^>Xl2=0kff/d1*,OX?(5(XfD2W
jZ1?@@s8Zp)s42'j;u15@l6S/L,l!4@a)0QWildH9:hA+Y4kFgq['d:#]CQV6Mt(I
WPV!7`\4ddGkCO_GB1Q,WER/>)<$-c(T-E?I^8+'Sh5#@hL6L!mh8J@=F0T5?cdL&
)j*?WJp*8pq6oE&c<#jM@kr3abITW<pR^tUcgg#*1qpqU-i/2#f@/6SD0`eu]![(Y
Rl"ErAsbK\JRQ0Vk6l!N)g#bG$)&jP)\.c$BdB!b)Q/rpDi?e)aY;P?<-L577POPV
T$uGk>MHelIr:p-/"!i(D"Nk;Z1^EA1f"\#deG1+io*FjV/6.P)Pa@thDOB!lLr'D
YrS'RTk$3%@&^0Wlb6lbIr@0k^2C_Y=7<Qs'g1C%"3WAm\(?&;]%<Es^(Yak1?g_7
*G]#1GdcaqZE?7<]t`ft"'5e4bef,VLMrDa.U4da."#34j)DEppIK^AR\oB->?'l$
6e-fS0\E3l54]eGHI*Z5?h[ud`:ZAjaXg2++jC;KF&=(J'(/%]$+]&>d?b8=#/eAV
'i,]>J\Bsu&J'RsV02(;5o-SL<oOElqWilcm<+&!>,Ab'DBTF*"7an,#,niIE`N"R
f*t2Wl#+aC59k;.,@*'p5<LB;A3A+5>h/ND'7l1'k7a4XG#J=RAOZK`GN?P=/Y4:r
53=^Mct'o+@XNotQ^Va-ACFW8M>d\=pBG;BJ:2cq4fdGEV$)u`D1MSbd<*_.>jHOY
.Jm,?NlQmS\?@u4mT5AS1Q\BqrS@-fA2N]4AOo<A!a.EEbq]*$5f`"Kb?u3E&h1[8
5A(Pbd?Y?-*-9<!*K:I29UVBgo;lgXQ9"<86Q5.S5&]LB=L^0&rj*Nb(Ip$6PfDC>
iM+/!XnoKj>ACoVlI\*S6OIa!Ics44UBYng*CmO!i.[?4c;A#Y9Zrb^\`TeD67Qu6
-JHc?adT0/cZ[kB$r+ni-8_k%JCo\K!HV.h$u121=*JLqoN7XP-$TW'WJ8R-/Pn?d
q2`46q*3jVj$$c)938Dui/hJHPC04jVB%W'5EG0kjF80tDO+^qE;:YJo^*%%5"H_*
'$F@.^j2UoGTS2<01^\JAFoIn@`kl:9(W3d^9S>q'2S!+C--U\8Y!Vo%+L+irk!RG
Qe(l8iTp).<IVk@H-M\j94=9H@EV-(%>(E+](c?ZNb;BEV)1/BkA)[9dTo1$Y75<u
1$$c*kEfF&r4Z9QADs9kGW0KQb3o*'8&QPgan\i:FCQ68(Mm#$n&76I1'cF-"\')b
##"m8B/Ci$"@lI^03K#?@^qLFg`Vm5Goom(OcWog<tTNqZZ&cj,G_\K.CaUSJ(cp<
r&]_`IfKHKs8N0$:eLln'EA=;#QOi)+TVBElp20e!!%us!!!`6!!%4]Eb$hFBOu$l
06Cl=D.PFSG\q9`=l!uM2AEkIY]h43mom.GrrdHO>IN:g8R"#c[pIJq/[;!;K;=\J
7=dV<J-"K1RfU.U`GQ$!cdZCh*b$C+fq_?Gki)Z_ckqT7o:<d[kE$c7lh6n8S:F8N
32T.%CY\JDJ;T^@\4HMRPOhAJlN&VGO[)5@eG#8bHZtK7s6MX+&fJh(OS/iBJpf9c
@X_:[o2mn<IZ)KK+o>l9j\X#J9Bun:=42"^l:p/Sf5l`U%hp^aDBI/93(Dh2\b(n4
k@5_9'nWK@R'8C.)HdgoRp7f"(LQ`h0Q7=ihim(Go]dE%$P*fiL$\#M^Ad`ha1(AM
,9lj6)Klem\$B3U,Ss0la3s5+0F5Og4]qU5!$ZT+j3G.tDQj"Q!/tDJduoXVZdXkb
("NAM7>L>/B@LZuGf,#H#<rLEa22Ug=U]KCP=`-<T`HX$i=8$kp4agH^BTtBp("gs
%n8k*_J;t;E,i.8p;;&(Wb/ktbUC$bK_N>kdV5lB)cYWq?);rmp8t_B5,W3@!BRbf
hu\_r*6hkBE=jI@atPfkBdOYQ*#=d^B#!S+r0I8a5(P?NN5?eB%I:;KjuZ:p&)]1[
F4'`rP[6KTnn\?p;N]p_2<q?`4]nMW`S4b6qtm:0^gFkTr:\\8DEKlJ,?1IG@p&Z`
!5^R;o>BlYIXh=Ya)D"Uop#VC?uTktcZ+t)G^us4A"(T_3<h`Ip3me?)8rDkTL_'o
TX&R1a"i)jqS<dWkeIXi*Qb3Q8qdXtGOaH4I$V$k^^f<$/@U/-P`d2$c8j]^A!p1r
'WHFu[P2]^+hVoV*Gsn`]U6l"O'OB5$s>D/&Xd[,U&kXoqWJ)L%^Tdb>B)gF0r(8a
"F,[;&7T9CcLKCf9cKjS31"nn\d6H+>Hp2:$AOeTglKgYNKh$W&sl6ZX>&Lb$NY;r
A!doCGlgFs,'gV-Yn_41A>W9n-l==fF-k-=[^>8TQP/=Rq^G\12NeAoiBj,$9!&Ot
0;8m;F!kU*A1%!XINb%+"HTL#P+_LY;0A93.3AB7r=gJ,h='4T:S\E0(Pq?Z0\;UU
eD?6Z14r+ZYA\-$Nf/)gr0F^F+&:NcE=lj5XgnZKFZ8q>E^!m`\Y$<!Hlm61\g,?1
r:)<3#VM!)88]1JoTO6D'(5e5E:;Q-LR7=d6L/E7F]m=6o"@!V)(+E</."Ar>2-TX
?8@Y&\tY28%gqo%(0ACV\<K9b#)nGCYfP*F31%N>oEZmQ\P>/P;_CiNh<ad93liL0
V+K@oBN3<TdK#/!]0'B!G'Oj[ZF/NA4G9imlWU;1Q7E$Zp3fIKK@qMR%MG>4nJrnI
bRVLak?u\;me=$6?`U9Lr<K"l=X+>I7WQ1.JeF?Hd_<ll_)&bXR.dnVNp63Nf>D.Q
,%3#]RtS$T1ROj&joaeX[n3Pf:PE8E7]6,,Eih`?9,gE1f>*[,F0/9MM;c,9c/cQ7
(A#*/a-CO/OqrI!(99_#(M0!j/k1q8,trNJo?X[,$kSrP[;Mjm'H:qLAk1,9,:1t5
5JG5'0/L^`2FFb%e$>sq^=%kEpP*'UTaOHg/5*.]PUtHs-j(3-)Cg7Dk$f@U">aP-
Dka`f=0&H:rFWLkU6*ST\2mJ\0e_Ls]V]2_6SmPiQ!I`kAt#_Fh>#KJ[uor07!$ZT
U/"FlIXJXmhI*b=I>_)Sh:l,bX0cd%.<4q]_4\4SbbCsO4/d""D/'<g&/`<eQfc"<
im=U>p8V*t7!5]_[@NWtFS]7Fr/nXp/r8GS._:ql#Z:9$EiB2Q[8N?,!>Z+<]bc,W
#bkoJebj;EXp(rCYB@`KX#:7$<b!+-r6_bE;?fR#Gp=l\T#g(4Z<Y(idHs$a?h3KN
I4M1?Sa(Q@>oW,(09,,npFcNiaLl1F-bWQ!fWOmNK1RX3%D0#Se/m11mAMh0N2!Q2
S%SC/V$70W<YVp]h-.E&7CAfU/,J(.XV3O\K:k$aNe>0k<NP<+X7%ONRb.'o!!!$!
rrW6t9*5;2!!WE/!!!!B!2FQA#R(>2!%J?V!"f22!-`@%A1r"8FED57B6,\MD/?R[
gMYb*&:Inns2!(R3jp<W:4tYsm*qL=nTId+fOmgPCa-NCV!PV1rqd0S0li_UE44tg
:!K)qL1b,jmenACK,r?o8hlCdZZ.fEU6:n$brkiC^D`\6"(RJ/Le0npd=I\KrT3L_
^"__)=:8kU!%rrHGr:YkeuF*S1=_\0ABptp!l.uSN\!<Xc%mVCd&:A!\O)UJPYlcE
-0+MPlJ0I+e7atg/r#ls=rLOJB9LHLVA8@pJqZB7DJO8EX+h9rIDh6p%!%HHCoK2+
)um\0!8Ic+]-"`)NjGCfO2iW\mTsZ+A8t4fc9Q)H&S'aN3"$$jd0H8UE:akA$t=Fa
kZrab4SG]5bd4c=87"9C<YW<na0bFm!m;fQL:kc*(>P8Z-]c*+@Af?uL$iWRO`$$1
eWj53m7'X+8d=NFI0WTCJ^;X?\r8;9Btd3]#Q%a<>lf#>j(@=bj8c\C=VhiV:sY+F
N;46j(dXnH^naF/ZhLCLXAkk#6]gjiko<Z,Uet][/ek>$Ft&-qOp+!"s,qO3D5Vq"
SV;"!r`$66%2K"bG_p'-\s=0oDP&kVSmH8Hi1n?GEQISN8Jj^]@WLpp=4dU".nICI
?ceSK*ue]=GkA-7',g]r!?te0:N5.a#=VYrf`oUkMh:bo=>?i,<,8IO"U6=OZ=(&B
M1u!ER'd.p:bDFUc8Pl7R/=WHDI^aPTFBYBh?,>O(=HC.D[pLi[Jm_+oR%`$dhfG/
2W=..9)GDFcE8Lpfm0'd6Vg![8N`E:Y9=_8lmf\p%Jat7>\#"a/g$[sSaa)u-V*G&
D_792Q^XYbg22h3djXn,Jr5)F"JuYh7Z+&Oi,I<ML*O]=:u23I"F,s+;:hW;B=:9U
e,/MhoW(lW0HZp7\bSYcT3=.Q7J@_"QE3@Ub1'Ql@IGTTEmp7AYS&W;O.\u#:HRt0
e<ag?>I](<oQSB?aQjHnr).V^A%HU^+`!lQbHl4&cQbn<>8oY==Eq^PET&"^:"!I,
a-%50&#aMe#27n,QR+q@UmD9gg<1g/2X+dUOCc+A)IubogVRLK0[q1po&8fn[:Du!
$,5Zo(S\>DAr@A6DRTVm9=BFi/XX@,-]bK/#c8BOfbDCF4i/5!PGpA,Zl(pG`]hjo
Qr@&34^_etfAr]>`h)2Ijl3^I7=gK<JX?>`q4gZS;$-ne_1&[f5KDbTNb*>@SHPj6
U!:mCjC5QBK%hEW*,Wd)U:k$)bbh^I/+_NAqFLeUpe9rV1'Df'#`uH;hc>s-_fQJt
%-'c;)8[B7L5Rlo%Bl)^Eh"K0p%`(mDqE.j,PUan!!!$!rrW6t9*5;2!!WE/!!!!B
!56mA^F'$^!070]!#,D5!-`@%A1r.<@T-i[FD5W*F"V]SCm<AmC'$+$!8r3tmgsNk
XAYlGY!OS'?:ppY"2sQ-L1W1a'>)trDqo)WnD[b@-HUYWKUFE8kem]o[cAr!)AZ5$
2cO"rY2n@'Ec<N4-gb^:a?q9J^iD0E^7)H@$`b(7.A(.5(!e1p8o@N6V,D+fJ=;6-
^urss,3kE1\5oQgq_eik@F3-!XKuWE`^MVI7j_Q::t&MKpLL]<5'?ZNK$,?`hUoUk
Xh@,<.FoZ*!TmVt\o/+eofp[ajpXRl+u(rhR#<u=W2"D0W9@jWIXt'T@!i/PNNN'q
e"`UWjr]AP+#>o3]LUUGJYmg"H]!.2ZBW*njQ],<+3)30o@tK'P"#6S98[qU>)&sc
bM"skT:[0FT`2@Hr!NK)s8N0$:eLln'EA=;#QOi)+TU[pq&QsQ!!(/^!!!N0!!%4]
Eb$hEFEq\6F"V]SCqQ=nEn`PdL@;TdhgqW)h2B3a4)p69jZ)ea20%W4SBWoZ65IQd
U#dH+pZWIo+UN6('H?E39k$]\O!&oL9f.pGrVi%Xd4\gj6KVpE]skV;M!)$:7"0VD
q/LWSk1q:4/!_P6PrV'u4S*UaqhMrdmC1-bZ?f8k)(@gWSn@NGA5Q@Me"*$b?LWo=
Drm/FlGpFd101B8`ViQOMMHNR-C3>J<FR:Q;*FC7n*V5m/>a7NOn6,>q'R'3):'fH
^JjW$&S59$`3NXq*f&)`AW\MO)=t.5)kEf704Q25A+gB5-kgSD90'34Wf=881+3mO
[qkucdLG+?#M993j&dQd`j'+AW(;\BEZF4TKdiWMr\TJ;q"4DHQN`kTMPRg1;HjqT
Yl7_-m"62rM2X[h3NLW/e/sV'_LAkab^Ys7YKH)!Pa/KbGH*BTQjEr23mUGR;87'N
<p-;eSNeb!+.^0bA`\=<;']VVUXrWI=8hoPV.Z"j_pp[^\co5);O64D^>o$Y+&fWp
c;ug@4e&\8c1G6Gmaqtarc^8E\c1)0oqHBS^fA9sg:0`Qb3*,Br4nM1V1(Cnm-7TM
07R6a(.&eZ0kZ^En*QH?Sr"t[,Wp8dbSMJ^58QH^;=\8hrL]EgeCuWc=m,)=K9IOT
='?rCT45Oa*`Bc89_[CF*K]Q_CU%$Q$3/<Y[V,K=.t5=&:*e6D98%"C$F-cZ8nVqO
RIuJT2bTiFFRWHa3de%E*PL$]NaHQj-a0qPGH\CuKDC#"8E:),C5`F""/ss6*]KfR
*j_P#*\X3I*ikqo*[dU@Sq2paGfDJ,iu+^":*jE-.!,[jJS2@aF1:T__RS?E$";WV
H[mg<p4OO-h4ENA\D,JX(jC?#%c_G&ep)'geV^Mpc15VVbN;]'\ZC$TnYbn6Q7J9#
Y%W'+VoK1.N?l:rREb/U8(1pZ5&VMd`h_Sjo1IVAOdnp_EF0N^-m.2_T)[fL.ZYg?
,`5(t/9k/2SfS1UdflB8K'+kd*8#A[<9-0alYK$E2OEd%N5bCA\GK;pP,,<'d&aAc
g*D8X:hM=3jS5TD7[>.1LiRlMBh7m$:/ap+qFWQ^$u:6-?ngV6"+qIu)&UTm_SFQX
Wf&EfW2D2+W5C0GW8F'68_%aF7au@B7au@B2SS):7$X2Tn'3ufL*+%>8>SKk5.Vb5
EM#$E!>rS`Z,]P5>?8!*Jh7e$5(;:HFgi7#SrYXPNp\=hBkn@3]\X'Z$anM/YK(j#
Mah9\235gbCEAVSf"CMg]2@$f4[H]SWFr+$XQhXE+Up3oPbiLYTcNS[<fJ20)Zs?&
U*R'22jRhSJ(<"N/LO!LgU)!K_`"Ud[X+@,8=O7S"Kb@/r'6I#YF_)n:hA=tB[W_N
;u+KJ3o[LrA2DeAbO6BA#$LqH[Tp%7Qs-JC(r!%XSOnl[fQ-Tgh53m,1qJ*aP;/1h
F>J`R]:1J$SQtG8;g/WZn>!'7R?95kOhcJEjKj?a2"4`b_>,n7et*Nq*\sr-6*QPe
82;>4WG/6N"j&sXnG_@l1WbN-L3?ejk2MY`'+q,n>;hZT!cP'Npo*`o_/.3^rlkeD
NsegQlAc#0*&]A6fj?i_TBa/5LucY(\%4?8+3dd:7+:,7:D6pAnP]RcVV42snOp*k
/_p,\D;hEOp*+'Z.D2QTK6^Fc]Ac\+n+bngnmj5.H(EB+i!N$+K.A'I(Ws,1nre$O
%?GI\%?Gg^$&=Ju&KHri]RLY?+VVc/W0Ati.N&YR8co/?'k$qS3Y$!(ANC<;r3\Qp
N+`RV^o56jl0b2-/<9n.)J97D29lVhC7H.YeMoYc'_2!(9nMVQ0b0@]bW/5**DKl1
Caf`m4;/l&Vu3+u*$B*3[tU@<],G5:>f9?eeAnLd_T?tRUD!AMT92!*ZRFQsE(#qe
WK]fkei#T0'A:*CD-NC<k@/NHDGq>BKhN.dGdb^9X6Sg2P/[,K4ZM7Vkcj4dEPJHH
l!f(Jho-T(DN.m9m&dMZ/*uQmj8GRR)kMjH>;[,O9Q>G64P5VV<q,CGQ_*-[9VN8I
1b]QFo6>WCAsV504;etBfD0;lV"&.LZHj&R=Rj`u&5N)Acaq-f%).q>;7$i$>]&@`
>"<`F_3;T1e?V\g*ln+n!E<^!BDh;;bi=c)\B%I^fZ?o,lmk;pcX>Z+0;8.,R&"HI
\%[.ijF&h@*gA\bXCZJ.^3.;,pe>&GC>tJE4R1uI$pSa^atisF*1UpELr"AWNu4C;
r.mY,a;^.38Ueh?guLs6:/ZND3a9E`!\R]nG[.\/nKHQm;F7\>Lfo6M0mGb;8"bhK
&SRr"QmqeB.&2C`+JV71g8GR62C_+fN=%%@32=?8S5E^BLf#<A`2JcL2C_+fN=$82
UI#+;W"=M<C>dn()]iNh83n10,1&f5#ddIRHuXg:@6Di60L!FRO:l#%83n10,1&f5
#ddGP!c:nm5T:F^:dtWI5t6PBZr%tJD,c<V)n!6,0\iT\*bSFh+(A2?#r*p*TT'9j
BVRlsg8GR62C_+fN=$7GUOqtXUI#=AW"=M<.R]qhC/,P)0Ii%%)&:/H(_oq8N!_"I
UI#+;W"=M<.R]qh$5$sH63PH0+?[`DOFfA?7%fMH&Ui]gStbj_B"s*clKPukJ,#un
gSjT/XkYPo?oVoO.R._D]a,^VI#'h%4?P=j`\<49V*^V<e=P.S0%X>@JNE>sm@sUj
+.#1^ThG)c#]n9*^^l2iJn$9cI7)kN"@_0Uhahr9_6!740Di>C?oN>_QZS3?<u7^3
h%9q\9/B?4SgV0(><CfJMu.P%'*rrp0/G\@Y_2iDYnM?rl/_atqIj8$*NuY""baVK
kR^MeKYCk$[9BD:BT/XZq$BF=o+Ql$kU3%qoO@=,qGCp[rMVELU!9f>LE"c>^e,%B
5uIeY\C;')/2]hL8IZ=X<bb1@8faLnrIc;m!@D&dL^KFdU;E^\]/$J;OFWT7'!P8p
g`_#!iDN$BYga4!-8h=K@AS\]XON>^Po:9eU^!3*W?E`nC5<4\)H=glW?D9m2'cS+
L4g\K!@D&dL^KFdUACZD7o<GfUD.mgEK`((&@Y#M!cc?8#n3buSERb'aWUdf92M[S
k.#0J(!TMkWh,h:<(9(QV5G,^(Y4X6/*oc[8WBd:\tffpWh4g,)HSM9V8cM.]i*mj
V-^-@eWO9S>d`'-26L-JOub]cq[#Pdj/Sq^WH$HdYLL'saY,NS>3_7h="SPdNN8AV
U`R'6p0tn8``5[F;WFc'^XTc.WCpu2[F?K[Y$1+R)HSM9V8cM.]i*mjV-^-@eWO9S
>d`'-26L-JOr@CRF\.RnQFp,UWhj%$ERdsje@98X7YM,"7mKd)<`Dr3oAXp7>;(`Z
.kiV];p/7"VOn=cgrP[9cUP<-Zf#u3IY![mf$0'<9<IR4VUbB.VYRhP<OHP-g"eeP
5J0+`6YP/cZ)_^/\Q$bVH,U0iPW<foNde!hqJ]p?=F^*PlaMMO\rq5@/AT!qbBXVb
'qt:A0(YY*3\@[$YQs0Al@RYPCs(3/p7\bW]:R4k@peqbkK1$,@@Ik8>2%-4Og/&l
-">>P:V/,?6@7F&7W>PQbola<n@`u3[MGn:bgJrlouD3X[=>RPpM*m#4L#*eI_XfT
HGc2JjjLnWb3)drle\di`k[MiB?fK-]^^]tX'WS:].qRNrc-@K5i81&pGt_jO,iWd
=.bH=Bn+l@/mc"VYB+c[hTJBV1q3;6XHKE3Q0/$bAs"DHDONaf5:590=oo!1DUj;$
f,p@uRUgAV]ZprQAFOj?=1f`VZ!c8r'#`!@L"1e"X8--q=T)6Kp`BJ9!<<'$!)Q;j
";Ch?!!iQ)!$M>o`oQ-'!<<*#!rr<5!!iU9DduUaDfBbN@rHC!/pM5L+JJu>.%gP@
zzzzzzzzzzzzzzzzzzzzzzzzzzzzzzzzzzzzzzzzzzzzzzzzzzzzzzzzzzzzzzzz
N0;"P__;LRmmt)YQ$\j.#R"./,X=FGJ]&+U>=dN]BTjk7.!p<hG3c(D&iVoOr7h%2
r:6nkP#(R5>;ILO_FO_t>,BJY7NRofoUI0-Ki+SM#%hBJJQru28%E`0Zl\YKFl6+a
8>;7RR<17UL?LBbK7&;TKLmF_/=+l=!b:Lse-Ypo<^<RAS^A?P."QuYJuK\'a];<]
6.2l`eHmWqTn40k#0J<`mTB["LP$%AjTeq(gc.9LmYV,F(%_Ja9f$KY3]-9Nl1<p.
Tt>'>:$\&I;WLG^W3LpuVu&/;@K$$4')U]4M6Z[qd/%4FV74:,R,!t'QB435n/]1e
>44[`do`e?e/;g0;\5bV%c`K@;aq"SY!g&oI,\%V]%['>n2K"nHMH"W?R^4i$u*F5
^0_LP&e3$1HZtaQPO"_"S.noA02feg2I5n&N1XaA]sN-HqY,U7G(G,n:>&`h-dZ'T
rj9X'!!!$!rrW6t9*5;2!!WE/!!!!B!0oW(,:Wcq!&"oa!"o83!-`@%A1qhCD.7's
Bl7Q9G\q8uQJ7Fh0G'!-/+jno;D37=.DV\&Y1c$<>?+\"DBHXp-UEZ-A<YKsGAQ9C
.4kV<9aI>Ych!2.bjGA#(=ncWR<(9qh.t'>#YTH/Zdmk1rVCmVgQnopbAb98RG.rj
mJFMV+)Z9/gX$*9i+N.Da^eJMF*h1mAV-";f7[UY:%M>'ad:P#asl>nAY'OAj!$j^
j#[$D.<nI\"O7*]>:f.d0&?8sAHM<C=9/MgY-FqH^1"O(+Z"4mi\njs!<RtHgID!k
;'Ah?[6VPV&7j<8c,PnF+YFa)o%KmQ*6E,_ic1dFG,"@5c:c$i\E&8$$=:[Y;(UQ^
jV<;=>igmVaK#CsS^:b`cJD$$"ApNJos;Jf#Z71U_TrXEcg?^"aYEe['X(D1lM0DW
7#4&'l]=W.DCAqY<fR;3TGF'>F^CY73#tWoj4Zc,>p?_a0RgX^m<Mt9G<J+?V/1[1
dQc<T(3Scq7+^\.+pr=Ik``mZS0emV]<I]J<,(2(fBmj7(kC3>KPB:a9,g?+:!a!)
ml6I=_orNY*b]WEGNJ+qh==S8:"dnab@iQRg#&dTn,V$Zf=aBTo!2eTX`4YK!_nlF
(#o?K$HNMHO9OCSdOUu>@9"k$kj1Cp(%=Oj!iOS0%COL<?=;0SkCCWA&83nR)Q_\N
cc_3%07r+@je=.s.V?!*`S?L/_"5J=_+)R62as!]-X0K]*_KmhoOspfCTiV]Ks<es
KOOWi"gt2Z.RO[V1RHD+34lR7F?InA1mjC^Vtc(&aB,Z3fflsuVt"]))(iq8We\ci
672o$3'N<4bQ6fr8e-anH&co8NFU75!>MH?_TNk(Q1!3ADbW`Jo"W/S;i(%B&Ea6`
QTAt)/C0ePSj.okcOIMIC%G_XrY4pT8`[j1V`\N3/?cc</sJ;a6Co8[?1P@JYe8X'
o"lj:"b,XZU<S>PKi?'NVN<`X3j0<9*\8t56=)d2]VtF:dH8:9i[NsE9Hc%t3j0<9
mNE+3obg7CQMslY8,XSnlU4E%#00\FrN&)D]0?8q!<<'$!)Q;j";Ch?!!iQ)!$M?6
_NMp_!<<+X"TSN8!!!"CDfTAAAoDR/<+06PAM/4ECrDLkC>:KSL@5Lu#GM$rAa^eA
M)V5E((-lS-%,cq<jkG=0H0=>qt;&PhJMKiLbIK7+JaL!^6*m,p?on5Ef_?,ZPC_t
N"TiYgF:lVo]O]cl@ooWh!V[q<`\i@J_mLnI^ndgg=ZH/lRe>j<4!+./$fXP.h.9%
l_ML-mC_BYO1r^EpWra)8iY;iTXIInE6J[/<cl:T[np=8.j;YeYrC*c<1eH8Om"@'
We1teIg`B&Ib/im,QPR3k^dBVZ=ckF\,[Bm]E;5j)*VZF;*n]:cI1#%hgjfF5]Hg,
$+68B=H/7J/-"OXS;(1<0Q8l>Kb>WQYDm[rD`*^))M5.;#oqRLCd$&JktB2/Aj(+8
[U,dqa/oH3A*h!R79RGbCl)s*(Mk-oR`.\BEXsolL.!r@2)e,L:FbuD?jLj(M"[Vd
\6&3T6O6YDJN[gP73<CW`VjC9#:7FFTlU0P<f5N[I@iu?ITBQM7,k"P5#dBW3Tjer
CiJ=LM'lj[ORKJ&5Fg^+'h8V>678)_7s&?,aUt/TdiE`3bE;+[7K,Lk)/"SL;b\3;
SWGfImlM]3iqi72nRL@iqA0,3!<<'$!)Q;j";Ch?!!iQ)!$M=e-V%ck!<<,B!WW33
!!iU9DduUaDfBbN@;p0<G\q7>U'(KFTE"umzzzzzzzzzzzzzzzzzzzzzzzzzzzzz
zzzzzzzzzzzzzzzzzzzzzzzzzzzzzzzzzz!!!"h;ThhQ0G(lAnIJLbX])/*65q0!
$?=uM28InN2i35u>IHiin(Ed\UuFj=41!f6m)3lAeX>b;6e'DIq-m[k)-Z9h[S<1)
<4B3W4Gud5-&f04ju\Ot2*X6TkMSIWUbQI,@:P_7.JYL6U27(JEDC@DS_Acm,_D^u
Y-,1NNKYG)g;M9o@`@geTiJ%'IMC!2`N.>W?W#oqmk;CU4&:/B.dXe[$2J'qC$*R7
%bSihjcV<_mZ=%Q4T]jD%7\&32AGZCJr9JXLnTEC.tWk>!p%O6"`/eL`d=JW8/*Y*
cn`,plBFI1ps&Y\@+->c4)@cC"J'_K!&fOMY:\R[%W!Q7=:e1<^>6C?&T"9t\>JY=
/PJQ?^BCWDkCk3B2HHXJ*aa<V2LQ/6O^iF;jI8p3edG%bQ5<'W:-,U*()?We/W9hf
d2r[lf;Dd+TK8V=gZS`e*M+TbXQB\75D^C?g3\3'r#5V9s8N0$:eLfj/H?Ib"ono/
!!"/B16HKVAcVl3V$-i!'*&"4zzz!!$4jDf0Z.DKK5bH#R>9>qUA=Cf!b*!\FBd!!WE/
!!!!B!$77@\*j:s!)<Rq!"/c,zz!!!"k!rr=.Eb0'.0.q9VCi`EG!<OhQ'EA=;#QOi)
+TSj_M]Ds%!!'G0!!!u=zzz^BOZ<GAhM404/a2Ci_7?De!p,ASuTBG\q7LEb0'.:eLfj
/H?Ib"ono/!!"/B,&91tQNmKj<'gQb&HDe2zz!!!30!!%4]Eb$h6De!p,ASuTBG\q7n
9*#)G!#,D;!!iQ)!$M@>#OF_f"onX_)?9aPzzz!6buS!-`@%A1r%<ASl!3FD,6&AMGf^
D/<$A!<OhQ'EA=;#QOi)+TS9X$4$e<!!"JV!!!T2zzz%i53GGAhM406:]HFD5W*F"V]S
Cf!b*!\FBd!!WE/!!!!B!56mA^F'$^!070]!#,D5zz!!!!d)ZTk^DfTAAG@b5^ATW$.
DJ+#CG\q7n9*#)G!#,D;!!iQ)!$M@*7en(7$NL1LEW?(Mzzz!1Y#/!-`@%A1r"GH#.&5
/pM5L:eLfj/H?Ib"ono/!!"/BK#Zm2G6%[D!<W<%&HDe2zz!!%Qu!!$PJ@o.2aE-![B
DfTDAG\q7n9*#)G!#,D;!!iQ)!$M?-4#S<5!rr<S&HDeDzzz!&#i&!-`@%A1qhCD.7's
Bl7Q9G\q7n9*#)G!#,D;!!iQ)!$M?6_NMp_!<<+X"TSN8zzz!/W<.!-`@%A1qP5DKJid
@VfU.G\q7n9*#)G!#,D;!!iQ)!$M=e-V%ck!<<,B!WW33zzz!/3*,!+^"X:i^JnF"^s@
E%ZBPCf!b."onW'!"8i9!!*0%!&-2/!!!!~>
